# Supplementary material for: On the Way to the Technological Development of Newly Selected Non-Saccharomyces Yeasts Selected as Innovative Biocontrol Agents in Table Grapes
Source: Microorganisms. 2024 Feb 6;12(2):340. doi: 10.3390/microorganisms12020340 (PMC10891982; doi:10.3390/microorganisms12020340)
Supplement: Supplementary file 1 [file microorganisms-12-00340-s001.zip]

Archive with 1 entries (1 files):
- microorganisms-2833054-supplementary.pdf
